# Supplementary material for: Outcome-sensitive multiple imputation: a simulation study
Source: BMC Med Res Methodol. 2017 Jan 9;17:2. doi: 10.1186/s12874-016-0281-5 (PMC5220613; doi:10.1186/s12874-016-0281-5)
Supplement: Additional file 1: — Simulation code file 1 of 4. Generate data and obtain true estimates (making sure the simulations work as they should before incorporating the missing data mechanisms). Simulation code file 2 of 4. Main data generation file across missingness mechanisms (1 of 2). Simulation code file 3 of 4. Main data generation file across missingness mechanisms (2 of 2). Simulation code file 4 of 4. Summarise the simulation results in a data file. (ZIP 10 kb) [file 12874_2016_281_MOESM1_ESM.zip]

Archive with 4 entries (4 files):
- Additional file 2/0-truedata_b-out_c-covR2.do
- Additional file 2/1-midata_b-out_c-covR2.do
- Additional file 2/2-MID_b-out_c-covR2.do
- Additional file 2/4-getresR2.do
